# Supplementary material for: Stretching and Multicomponent Training to Functional Capacities of Older Women: A Randomized Study
Source: Int J Environ Res Public Health. 2021 Dec 21;19(1):27. doi: 10.3390/ijerph19010027 (PMC8751009; doi:10.3390/ijerph19010027)
Supplement: Supplementary file 1 [file ijerph-19-00027-s001.zip]

Archive with 1 entries (1 files):
- ijerph-1451429-supplementary.pdf
